# Supplementary material for: Biochemical Characterization and Disease Control Efficacy of Pleurotus eryngii-Derived Chitosan—An In Vivo Study against Monilinia laxa, the Causal Agent of Plum Brown Rot
Source: Plants (Basel). 2024 Sep 17;13(18):2598. doi: 10.3390/plants13182598 (PMC11435330; doi:10.3390/plants13182598)
Supplement: Supplementary file 1 [file plants-13-02598-s001.zip]

Archive with 1 entries (1 files):
- plants-3147970-supplementary.pdf
